# Supplementary material for: The effectiveness of expanded carrier screening based on next-generation sequencing for severe monogenic genetic diseases
Source: Hum Genomics. 2024 Jan 31;18:9. doi: 10.1186/s40246-024-00577-w (PMC10829374; doi:10.1186/s40246-024-00577-w)
Supplement: Supplementary file 1 — Additional file 1. Diseases and genes included in the carrier screening. [file 40246_2024_577_MOESM1_ESM.xlsx]

## Sheet: Sheet1
Supplementary Table 1. Diseases and genes included in the carrier screening
Number	Disease	Hereditary mode	Gene
1	Wilson Disease	AR	ATP7B
2	Primary Carnitine Deficiency	AR	SLC22A5
3	Phenylketonuria	AR	PAH
4	Hyperphenylalaninemia, BH4-deficient, A	AR	PTS
5	MUT-Related Methylmalonic Acidemia	AR	MMUT
6	MMAA-Related Methylmalonic Acidemia	AR	MMAA
7	MMAB-Related Methylmalonic Acidemia	AR	MMAB
8	Methylmalonic Aciduria and Homocystinuria cblC type	AR	MMACHC
9	Methylmalonic Aciduria and Homocystinuria cblG type	AR	MMADHC
10	Homocystinuria-megaloblastic anemia cblE type	AR	MTRR
11	Homocystinuria-Megaloblastic Anemia cblG type	AR	MTR
12	MCEE-Related Methylmalonic Acidemia	AR	MCEE
13	Homocystinuria Due to Cystathionine Beta-Synthase Deficiency	AR	CBS
14	Glutaric Acidemia I	AR	GCDH
15	Glutaric acidemia IIA	AR	ETFA
16	Glutaric acidemia IIB	AR	ETFB
17	Glutaric acidemia IIC	AR	ETFDH
18	Argininemia	AR	ARG1
19	Acyl-CoA Dehydrogenase Deficiency,Medium-Chain	AR	ACADM
20	Acyl-CoA Dehydrogenase Deficiency,Very Long-Chain	AR	ACADL
21	Trifunctional Protein Deficiency	AR	HADH,HADHB
22	Long-Chain 3-Hydroxyacyl-Coa Dehydrogenase Deficiency	AR	HADHA
23	Citrullinemia	AR	ASS1
24	Isovaleric Acidemia	AR	IVD
25	Propionicacidemia	AR	PCCA,PCCB
26	Glycogen Storage Disease Type Ia	AR	G6PC
27	Glycogen Storage Disease Type Ib	AR	SLC37A4
28	Glycogen Storage Disease Type Ic	AR	SLC37A4
29	Glycogen Storage Disease Type II	AR	GAA
30	Glycogen Storage Disease type IV	AR	GBE1
31	Niemann-Pick Disease Type A	AR	SMPD1
32	Niemann-Pick Disease Type B	AR	SMPD1
33	Niemann-Pick Disease Type C1	AR	NPC1
34	Niemann-Pick Disease Type C2	AR	NPC2
35	Maple Syrup Urine Disease Type 1A	AR	BCKDHA
36	Maple Syrup Urine Disease Type 1B	AR	BCKDHB
37	Maple Syrup Urine Disease, type 2	AR	DBT
38	Maple Syrup Urine Disease Type 3	AR	DLD
39	Hurler Syndrome	AR	IDUA
40	Hurler-Scheie Syndrome	AR	IDUA
41	Mucopolysaccharidosis type V	AR	IDUA
42	Mucopolysaccharidosis II	XL	IDS
43	Mucopolysaccharidosis Type IIIA	AR	SGSH
44	Mucopolysaccharidosis Type IIIB	AR	NAGLU
45	Mucopolysaccharidosis type IIIC	AR	HGSNAT
46	Mucopolysaccharidosis type IIID	AR	GNS
47	Mucopolysaccharidosis type I VA	AR	GALNS
48	Mucopolysaccharidosis type IVB	AR	GLB1
49	Mucopolysaccharidosis type VI	AR	ARSB
50	Tyrosinemia Type 1	AR	FAH
51	Fabry Disease	XL	GLA
52	Biotinidase Deficiency	AR	BTD
53	Holocarboxylase synthetase deficiency	AR	HLCS
54	Hyperornithinemia-Hyperammonemia-Homocitr ullinuria Syndrome	AR	SLC25A15
55	Carbamoylphosphate Synthetase I Deficiency	AR	CPS1
56	Ornithine Transcarbamylase Deficiency	XL	OTC
57	Argininosuccinic aciduria	AR	ASL
58	Glycine encephalopathy	AR	AMT, GLDC
59	3-Hydroxy-3-Methylglutaryl-CoA Synthase 2 Deficiency	AR	HMGCS2
60	Congenital Disorders of Glycosylation Ia	AR	PMM2
61	Peroxisome biogenesis disorder 1A(Zellweger)	AR	PEX1
62	Krabbe Disease	AR	GALC
63	Familial Hyperinsulinemic Hypoglycemia 2	AR	KCNJ11
64	Familial Hyperinsulinemic Hypoglycemia 4	AR	HADH
65	Hypophosphatasia, infantile	AR	ALPL
66	Hypophosphatasia, childhood	AR	ALPL
67	Metachromatic Leukodystrophy due to Arylsulfatase A	AR	ARSA
68	Galactosemia	AR	GALT
69	Alpha-Mannosidosis	AR	MAN2B1
70	Beta-Ketothiolase Deficiency	AR	ACAT1
71	Adenosine Deaminase Deficiency	AR	ADA
72	Sitosterolemia	AR	ABCG5, ABCG8
73	Molybdenum Cofactor Deficiency A	AR	MOCS1
74	Hereditary Fructose Intolerance	AR	ALDOB
75	Tay-Sachs Disease	AR	HEXA
76	mith-Lemli-Opitz syndrome	AR	DHCR7
77	Duchenne Muscular Dystrophy	XL	DMD
78	Spinal Muscular Atrophy	AR	SMN1
79	Joubert Syndrome 2	AR	TMEM216
80	Joubert Syndrome 3	AR	AHI1
81	Joubert Syndrome 5	AR	CEP290
82	Joubert Syndrome 6	AR	TMEM67
83	Joubert Syndrome 9	AR	CC2D2A
84	Joubert Syndrome 17	AR	CPLANE1
85	X-Linked Centronuclear Myopathy	XL	MTM1
86	Neuronal Ceroid-Lipofuscinoses 1	AR	PPT1
87	Neuronal Ceroid-Lipofuscinoses 2	AR	TPP1
88	Neuronal Ceroid-Lipofuscinoses 3	AR	CLN3
89	Neuronal Ceroid-Lipofuscinoses 4A	AR	CLN6
90	Neuronal Ceroid-Lipofuscinoses 5	AR	CLN5
91	Neuronal Ceroid-Lipofuscinoses 6	AR	CLN6
92	Neuronal Ceroid-Lipofuscinoses 7	AR	MFSD8
93	Limb-Girdle Muscular Dystrophy type 2A	AR	CAPN3
94	Limb-Girdle Muscular Dystrophy type 2B	AR	DYSF
95	Limb-Girdle Muscular Dystrophy type 2C	AR	SGCG
96	Limb-Girdle Muscular Dystrophy type 2D	AR	SGCA
97	Megalencephalic Leukoencephalopathy with Subcortical Cysts 1	AR	MLC1
98	Canavan Disease	AR	ASPA
99	Autosomal Recessive Osteopetrosis 1	AR	TCIRG1
100	Oculocutaneous Albinism Type 1	AR	TYR
101	Oculocutaneous Albinism Type 2	AR	OCA2
102	Oculocutaneous Albinism Type 3	AR	TYRP1
103	Oculocutaneous Albinism Type 4	AR	SLC45A2
104	Oculocutaneous Albinism Type 6	AR	SLC24A5
105	Oculocutaneous Albinism Type 7	AR	LRMDA
106	X-Linked Ocular Albinism	XL	GPR143
107	Hermansky-Pudlak Syndrome 1	AR	HPS1
108	Hermansky-Pudlak Syndrome 3	AR	HPS3
109	Autosomal Recessive Congenital Ichthyosis 1	AR	TGM1
110	Autosomal Recessive Congenital Ichthyosis 4A	AR	ABCA12
111	Autosomal Recessive Congenital Ichthyosis 4B	AR	ABCA12
112	Netherton syndrome	AR	SPINK5
113	Sjögren-Larsson syndrome	AR	ALDH3A2
114	LAMA3-Related Junctional Epidermolysis Bullosa	AR	LAMA3
115	LAMB3-Related Junctional Epidermolysis Bullosa	AR	LAMB3
116	LAMC2-Related Junctional Epidermolysis Bullosa	AR	LAMC2
117	Non-Herlitz type Junctional Epidermolysis Bullosa	AR	COL17A1
118	Autosomal Recessive Epidermolysis Bullosa Dystrophica	AR	COL7A1
119	Hemophilia B	XL	F9
120	Alpha-thalassemia	AR	HBA1, HBA2
121	Beta-thalassemia	AR	HBB
122	Sickle Cell Anemia	AR	HBB
123	Fanconi anemia, complementation group A	AR	FANCA
124	Fanconi anemia, complementation group C	AR	FANCC
125	Fanconi anemia, complementation group D2	AR	FANCD2
126	Fanconi anemia, complementation group G	AR	FANCG
127	Fanconi anemia, complementation group I	AR	FANCI
128	Hemophagocytic lymphohistiocytosis, familial, 2	AR	PRF1
129	Hemophagocytic lymphohistiocytosis, familial, 3	AR	UNC13D
130	Hemophagocytic lymphohistiocytosis, familial, 4	AR	STX11
131	Hemophagocytic lymphohistiocytosis, familial, 5	AR	STXBP2
132	Omenn syndrome	AR	RAG1, RAG2
133	Severe combined immunodeficiency, B cell-negative	AR	RAG1, RAG2
134	X-Linked Severe Combined Immunodeficiency	XL	IL2RG
135	X-Linked Adrenal Hypoplasia Congenita	XL	NR0B1
136	Progressive Familial Intrahepatic Cholestasis 2	AR	ABCB11
137	Progressive Familial Intrahepatic Cholestasis 3	AR	ABCB4
138	Progressive Familial Intrahepatic Cholestasis 4	AR	TJP2
139	Alport syndrome 2, autosomal recessive	AR	COL4A3,COL4A4
140	Nephrotic syndrome, type 1	AR	NPHS1
141	Nephronophthisis 3	AR	NPHP3
142	Nephronophthisis 11	AR	TMEM67
143	Nephropathic Cystinosis	AR	CTNS
144	Cystic Fibrosis	AR	CFTR
145	Autosomal Recessive Deafness 1A	AR	GJB2
146	Autosomal Recessive Deafness 4, with Enlarged Vestibular Aqueduct	AR	SLC26A4
147	Wolfram Syndrome 1	AR	WFS1
148	Ellis-van Creveld Syndrome	AR	EVC2
149	Osteoporosis-pseudoglioma syndrome	AR	LRP5
150	Immunodeficiency-centromeric instability-facial anomalies syndrome 1	AR	DNMT3B
151	Meckel Syndrome 2	AR	TMEM216
152	Meckel Syndrome 3	AR	TMEM67
153	Meckel Syndrome 4	AR	CEP290
154	X-Linked Hypohidrotic Ectodermal Dysplasia	XL	EDA
155	COACH syndrome	AR	TMEM67,CC2D2A
The marked with red color means that diseases are negative results in present study
